# Supplementary material for: Efficient and Scalable Purification of Cardiomyocytes from Human Embryonic and Induced Pluripotent Stem Cells by VCAM1 Surface Expression
Source: PLoS One. 2011 Aug 18;6(8):e23657. doi: 10.1371/journal.pone.0023657 (PMC3158088; doi:10.1371/journal.pone.0023657)
Supplement: Dataset S1 — Results of cell surface marker screening. Percentages of each quadrant, classification and antibody information for each antibody are shown. (XLS) [file pone.0023657.s001.xls]

## Sheet: Sheet1
		cTnT+		cTnT-			Antibody information
		Surface -	Surface +	Surface -	Surface +
Specimen Name	Well Name	Q1 %Parent	Q2 %Parent	Q3 %Parent	Q4 %Parent	classification	Specificity	Target	Clone
Lyoplate_001	A1	69.5	0.1	30.4	0.1	-	A1 - Buffer	-
Lyoplate_001	A2	69.2	0.1	30.7	0	1	A2 - CD1a	CD1a	HI149	Ms IgG 1,k
Lyoplate_001	A3	69.4	0.1	30.3	0.2	1	A3 - CD1b	CD1b	M-T101	Ms IgG 1,k
Lyoplate_001	A4	69.7	0	30.3	0	1	A4 - CD1d	CD1d	CD1d42	Ms IgG 1,k
Lyoplate_001	A5	69.7	0.1	30.2	0	1	A5 - CD2	CD2	RPA-2.10	Ms IgG 1,k
Lyoplate_001	A6	70.1	0	29.8	0	1	A6 - CD3	CD3	HIT3a	Ms IgG 2a,k
Lyoplate_001	A7	68.2	0.1	31.5	0.2	1	A7 - CD4	CD4	RPA-T4	Ms IgG 1,k
Lyoplate_001	A8	70.1	0.1	29.3	0.5	1	A8 - CD4v4	CD4v4	L120	Ms IgG 1,k
Lyoplate_001	A9	70.3	0.1	29.6	0	1	A9 - CD5	CD5	L17F12	Ms IgG 2a,k
Lyoplate_001	A10	69.6	0	30.3	0.1	1	A10 - CD6	CD6	M-T605	Ms IgG 1,k
Lyoplate_001	A11	70.7	0.1	27.8	1.4	1	A11 - CD7	CD7	M-T701	Ms IgG 1,k
Lyoplate_001	A12	71.1	0.1	28.8	0.1	1	A12 - CD8a	CD8a	SK1	Ms IgG 1,k
Lyoplate_001	B1	69.5	0.1	30.2	0.2	1	B1 - CD8b	CD8b	2ST8.5H7	Ms IgG 2a,k
Lyoplate_001	B2	54.8	14.8	10.2	20.1	2	B2 - CD9	CD9	M-L13	Ms IgG 1,k
Lyoplate_001	B3	68.7	0.9	13.6	16.9	3	B3 - CD10	CD10	HI10a	Ms IgG 2a,k
Lyoplate_001	B4	69.6	0.1	30.2	0.1	1	B4 - CD11a	CD11a	G43-25B	Ms IgG 2a,k
Lyoplate_001	B5	70.8	0	29	0.1	1	B5 - CD11b	CD11b	D12	Ms IgG 2a,k
Lyoplate_001	B6	69.6	0.1	30.3	0.1	1	B6 - CD11c	CD11c	B-ly6	Ms IgG 1,k
Lyoplate_001	B7	28.9	39.9	21.1	10.1	2	B7 - CD13	CD13	WM15	Ms IgG 1,k
Lyoplate_001	B8	69.5	0	30.4	0.1	1	B8 - CD14	CD14	M5E2	Ms IgG 2a,k
Lyoplate_001	B9	69.8	0.2	28.4	1.6	1	B9 - CD15	CD15	HI98	Ms IgM,k
Lyoplate_001	B10	69.9	0.1	29.9	0.2	1	B10 - CD15s	CD15s	CSLEX1	Ms IgM,k
Lyoplate_001	B11	70.7	0	29.1	0.1	1	B11 - CD16	CD16	3G8	Ms IgG 1,k
Lyoplate_001	B12	70.9	0.1	28.9	0.1	1	B12 - CD18	CD18	6.7	Ms IgG 1,k
Lyoplate_001	C1	68.3	0.1	31.5	0.1	1	C1 - CD19	CD19	HIB19	Ms IgG 1,k
Lyoplate_001	C2	68.4	0.2	31.1	0.4	1	C2 - CD20	CD20	2H7	Ms IgG 2b,k
Lyoplate_001	C3	69.3	0.1	30.5	0.1	1	C3 - CD21	CD21	B-ly4	Ms IgG 1,k
Lyoplate_001	C4	68.7	0.1	31.2	0.1	1	C4 - CD22	CD22	HIB22	Ms IgG 1,k
Lyoplate_001	C5	69.6	0.1	30.2	0.1	1	C5 - CD23	CD23	EBVCS-5	Ms IgG 1,k
Lyoplate_001	C6	8.1	60.6	2.5	28.8	2	C6 - CD24	CD24	ML5	Ms IgG 2a,k
Lyoplate_001	C7	67	0.1	32.9	0.1	1	C7 - CD25	CD25	M-A251	Ms IgG 1,k
Lyoplate_001	C8	69.5	0.4	25.8	4.4	3	C8 - CD26	CD26	M-A261	Ms IgG 1,k
Lyoplate_001	C9	70.1	0.1	29.5	0.4	1	C9 - CD27	CD27	M-T271	Ms IgG 1,k
Lyoplate_001	C10	71.3	0.1	28.5	0.1	1	C10 - CD28	CD28	L293	Ms IgG 1,k
Lyoplate_001	C11	3.2	67.8	1.4	27.6	2	C11 - CD29	CD29	HUTS-21	Ms IgG 2a,k
Lyoplate_001	C12	69.3	0.1	29.4	1.3	1	C12 - CD30	CD30	BerH8	Ms IgG 1,k
Lyoplate_001	D1	68.2	0.1	31.4	0.4	1	D1 - CD31	CD31	WM59	Ms IgG 1,k
Lyoplate_001	D2	68.2	0.1	29.8	1.8	1	D2 - CD32	CD32	FL18.26	Ms IgG 2b,k
Lyoplate_001	D3	68.8	0	31.2	0	1	D3 - CD33	CD33	HIM3-4	Ms IgG 1,k
Lyoplate_001	D4	68.2	0.4	30.4	1	1	D4 - CD34	CD34	581	Ms IgG 1,k
Lyoplate_001	D5	69.7	0.1	29.8	0.3	1	D5 - CD35	CD35	E11	Ms IgG 1,k
Lyoplate_001	D6	68.3	0.9	29.6	1.2	1	D6 - CD36	CD36	CB38 (NL07)	Ms IgM,k
Lyoplate_001	D7	68.1	0	31.8	0.1	1	D7 - CD37	CD37	M-B371	Ms IgG 1,k
Lyoplate_001	D8	69.6	0.1	29.8	0.5	1	D8 - CD38	CD38	HIT2	Ms IgG 1,k
Lyoplate_001	D9	69.2	0.1	30.4	0.4	1	D9 - CD39	CD39	TU66	Ms IgG 2b,k
Lyoplate_001	D10	69.2	0	29.9	0.8	1	D10 - CD40	CD40	5C3	Ms IgG 1,k
Lyoplate_001	D11	70.2	0.1	29.6	0.1	1	D11 - CD41a	CD41a	HIP8	Ms IgG 1,k
Lyoplate_001	D12	69.1	0.1	30.2	0.6	1	D12 - CD41b	CD41b	HIP2	Ms IgG 3,k
Lyoplate_001	E1	68.8	0.1	29.8	1.4	1	E1 - CD42a	CD42a	ALMA.16	Ms IgG 1,k
Lyoplate_001	E2	68.1	0.1	31.6	0.2	1	E2 - CD42b	CD42b	HIP1	Ms IgG 1,k
Lyoplate_001	E3	55.1	12.8	26.1	6	2	E3 - CD43	CD43	1G10	Ms IgG 1,k
Lyoplate_001	E4	22.3	46.6	11.5	19.6	2	E4 - CD44	CD44	G44-26	Ms IgG 2b,k
Lyoplate_001	E5	68.7	0.5	30.4	0.4	1	E5 - CD45	CD45	HI30	Ms IgG 1,k
Lyoplate_001	E6	68.5	0.1	30.6	0.8	1	E6 - CD45RA	CD45RA	HI100	Ms IgG 2b,k
Lyoplate_001	E7	67.6	0.1	32.2	0.1	1	E7 - CD45RB	CD45RB	MT4	Ms IgG 1,k
Lyoplate_001	E8	70.1	0.2	27.7	2.1	3	E8 - CD45RO	CD45RO	UCHL1	Ms IgG 2a,k
Lyoplate_001	E9	0.5	69.4	0.5	29.6	2	E9 - CD46	CD46	E4.3	Ms IgG 2a,k
Lyoplate_001	E10	0.5	69.6	0.9	29.1	2	E10 - CD47	CD47	B6H12	Ms IgG 1,k
Lyoplate_001	E11	69.3	0.1	30.4	0.1	1	E11 - CD48	CD48	TU145	Ms IgM,k
Lyoplate_001	E12	42.6	27.4	6.5	23.5	2	E12 - CD49a	CD49a	SR84	Ms IgG 1,k
Lyoplate_001	F1	52.7	15.8	14.7	16.8	2	F1 - CD49b	CD49b	AK-7	Ms IgG 1,k
Lyoplate_001	F2	0.7	68.2	1.3	29.7	2	F2 - CD49c	CD49c	C3 II.1	Ms IgG 1,k
Lyoplate_001	F3	67.7	0.2	31.1	1.1	1	F3 - CD49d	CD49d	9F10	Ms IgG 1,k
Lyoplate_001	F4	30.8	38.1	2.5	28.6	2	F4 - CD49e	CD49e	VC5	Ms IgG 1,k
Lyoplate_001	F5	68.3	0.6	26.5	4.7	3	F5 - CD50	CD50	TU41	Ms IgG 2b,k
Lyoplate_001	F6	68.5	0.8	22.4	8.4	3	F6 - CD51/61	CD51/61	23C6	Ms IgG 1,k
Lyoplate_001	F7	67.7	0	32.1	0.1	1	F7 - CD53	CD53	HI29	Ms IgG 1,k
Lyoplate_001	F8	66.4	2.2	23.5	7.9	3	F8 - CD54	CD54	LB-2	Ms IgG 2b,k
Lyoplate_001	F9	4.4	65.6	4.7	25.3	2	F9 - CD55	CD55	IA10	Ms IgG 2a,k
Lyoplate_001	F10	0.3	68.8	6.9	24	2	F10 - CD56	CD56	B159	Ms IgG 1,k
Lyoplate_001	F11	58.6	10.3	20.9	10.2	2	F11 - CD57	CD57	NK-1	Ms IgM,k
Lyoplate_001	F12	1	68.7	0.4	29.9	2	F12 - CD58	CD58	1C3	Ms IgG 2a,k
Lyoplate_001	G1	0	69	0.1	30.9	2	G1 - CD59	CD59	p282 (H19)	Ms IgG 2a,k
Lyoplate_001	G2	68.5	0.5	22.6	8.3	3	G2 - CD61	CD61	VI-PL2	Ms IgG 1,k
Lyoplate_001	G3	68.5	0.1	31.3	0.1	1	G3 - CD62E	CD62E	68-5H11	Ms IgG 1,k
Lyoplate_001	G4	68.5	0	31.4	0.1	1	G4 - CD62L	CD62L	Dreg 56	Ms IgG 1,k
Lyoplate_001	G5	68.2	0.2	31.2	0.4	1	G5 - CD62P	CD62P	AK-4	Ms IgG 1,k
Lyoplate_001	G6	50.9	19.8	5.7	23.5	2	G6 - CD63	CD63	H5C6	Ms IgG 1,k
Lyoplate_001	G7	67.5	0	32.4	0	1	G7 - CD64	CD64	10.1	Ms IgG 1,k
Lyoplate_001	G8	70.1	0.2	25.7	4	3	G8 - CD66(a.c.d.e)	CD66	B1.1/CD66	Ms IgG 2a,k
Lyoplate_001	G9	69	0.1	30.8	0.1	1	G9 - CD66b	CD66b	G10F5	Ms IgM,k
Lyoplate_001	G10	70.1	0.1	29.8	0.1	1	G10 - CD66f	CD66f	IID10	Ms IgG 1,k
Lyoplate_001	G11	69	0	30.9	0.1	1	G11 - CD69	CD69	FN50	Ms IgG 1,k
Lyoplate_001	G12	68.7	0.1	30.9	0.3	1	G12 - CD70	CD70	Ki-24	Ms IgG 3,k
Lyoplate_001	H1	20.7	47	5.9	26.5	2	H1 - CD71	CD71	M-A712	Ms IgG 2a,k
Lyoplate_001	H2	67.4	0.1	32.5	0.1	1	H2 - CD72	CD72	J4-117	Ms IgG 2b,k
Lyoplate_001	H3	68	0.3	30.8	0.9	1	H3 - CD73	CD73	AD2	Ms IgG 1,k
Lyoplate_001	H4	68.2	0.1	29.3	2.4	3	H4 - CD74	CD74	M-B741	Ms IgG 2a,k
Lyoplate_001	H5	68.4	0.5	27	4.1	3	H5 - CD75	CD75	LN1	Ms IgM,k
Lyoplate_001	H6	65.1	3.8	30	1.1	1	H6 - CD77	CD77	5B5	Ms IgM,k
Lyoplate_001	H7	68.5	0.1	30.6	0.8	1	H7 - CD79b	CD79b	CB3-1	Ms IgG 1,k
Lyoplate_001	H8	69.2	0.2	27.8	2.9	3	H8 - CD80	CD80	L307.4	Ms IgG 1,k
Lyoplate_001	H9	0.2	69.7	0.2	29.9	2	H9 - CD81	CD81	JS-81	Ms IgG 1,k
Lyoplate_001	H10	68.9	0.1	30.7	0.2	1	H10 - CD83	CD83	HB15e	Ms IgG 1,k
Lyoplate_001	H11	69	0.1	30.9	0.1	1	H11 - CD84	CD84	2G7	Ms IgG 1,k
Lyoplate_001	H12	68.1	0.1	31.8	0.1	1	H12 - CD85	CD85	GHI/75	Ms IgG 2b,k
Lyoplate_002	A1	66.6	0	33.2	0.1	-	A1 - Buffer	-
Lyoplate_002	A2	66.5	0.2	33.1	0.2	1	A2 - CD86	CD86	2331 (FUN-1)	Ms IgG 1,k
Lyoplate_002	A3	67.2	0.1	32.6	0.1	1	A3 - CD87	CD87	VIM5	Ms IgG 1,k
Lyoplate_002	A4	66.5	0.1	33.3	0.1	1	A4 - CD88	CD88	D53-1473	Ms IgG 1,k
Lyoplate_002	A5	67.7	0.1	31.9	0.4	1	A5 - CD89	CD89	A59	Ms IgG 1,k
Lyoplate_002-2	A6	29.3	37.5	8.6	24.6	2	A6 - CD90	CD90	5E10	Ms IgG 1,k
Lyoplate_002	A7	62.9	5.3	15.7	16.1	2	A7 - CD91	CD91	A2MR-alpha 2	Ms IgG 1,k
Lyoplate_002	A8	67.4	0.1	32.2	0.3	1	A8 - CDw93	CDw93	R139	Ms IgG 2b,k
Lyoplate_002	A9	68	0.1	31.8	0.1	1	A9 - CD94	CD94	HP-3D9	Ms IgG 1,k
Lyoplate_002	A10	62.9	6	18.6	12.5	2	A10 - CD95	CD95	DX2	Ms IgG 1,k
Lyoplate_002	A11	67.9	0.1	31.6	0.5	1	A11 - CD97	CD97	VIM3b	Ms IgG 1,k
Lyoplate_002	A12	0.3	67.2	0.1	32.4	2	A12 - CD98	CD98	UM7F8	Ms IgG 1,k
Lyoplate_002	B1	0	68.2	3.4	28.4	2	B1 - CD99	CD99	TU12	Ms IgG 2a,k
Lyoplate_002	B2	2.4	65.7	8.1	23.8	2	B2 - CD99R	CD99R	HIT4	Ms IgM,k
Lyoplate_002	B3	67.3	0.1	32.3	0.3	1	B3 - CD100	CD100	A8	Ms IgG 1,k
Lyoplate_002	B4	67.4	0.2	31.7	0.7	1	B4 - CD102	CD102	CBR-1C2/2.1	Ms IgG 2a,k
Lyoplate_002	B5	64.4	0.1	35.4	0.1	1	B5 - CD103	CD103	Ber-ACT8	Ms IgG 1,k
Lyoplate_002	B6	66.3	2.5	23.1	8	3	B6 - CD105	CD105	266	Ms IgG 1,k
Lyoplate_002	B7	8.3	58.2	28.7	4.7	4	B7 - CD106	CD106	51-10C9	Ms IgG 1,k
Lyoplate_002	B8	65.2	2	26.1	6.7	3	B8 - CD107a	CD107a	H4A3	Ms IgG 1,k
Lyoplate_002	B9	62.9	3.4	26.8	6.8	3	B9 - CD107b	CD107b	H4B4	Ms IgG 1,k
Lyoplate_002	B10	64.8	0.8	32.8	1.6	1	B10 - CD108	CD108	KS-2	Ms IgG 2a,k
Lyoplate_002	B11	67.1	0.2	30.8	1.8	1	B11 - CD109	CD109	TEA 2/16	Ms IgG 1,k
Lyoplate_002	B12	61.8	4.2	23.3	10.6	2	B12 - CD112	CD112	BAH-1	Ms IgG 1,k
Lyoplate_002	C1	67.5	0	32.3	0.1	1	C1 - CD114	CD114	R2.525	Ms IgG 1,k
Lyoplate_002	C2	67	0.3	31.9	0.8	1	C2 - CD116	CD116	LMM741	Ms IgM,k
Lyoplate_002	C3	67.2	0.1	32	0.6	1	C3 - CD117	CD117	M5D12	Ms IgG 1,k
Lyoplate_002	C4	67.5	1.5	26.2	4.7	3	C4 - CD118 (LIF rcptr)	CD118	YB5.B8	Ms IgG 1,k
Lyoplate_002	C5	62.7	4.9	25.2	7.3	2	C5 - CD119	CD119	GIR-208	Ms IgG 1,k
Lyoplate_002	C6	68.2	0.3	28.6	3	3	C6 - CD120a	CD120a	MABTNFR1-A1	Ms IgG 1
Lyoplate_002	C7	67.9	0.2	30.7	1.2	1	C7 - CD121a	CD121a	HIL1R-M1	Ms IgG 1,k
Lyoplate_002	C8	67.7	0.1	32.2	0	1	C8 - CD121b	CD121b	MNC2	Ms IgG 1,k
Lyoplate_002	C9	68	0.1	31.8	0.2	1	C9 - CD122	CD122	Mik-beta 3	Ms IgG 1,k
Lyoplate_002	C10	67.7	0.1	31.6	0.7	1	C10 - CD123	CD123	9F5	Ms IgG 1,k
Lyoplate_002	C11	67.2	0.1	32.6	0.1	1	C11- CD124	CD124	hIL4R-M57	Ms IgG 1,k
Lyoplate_002	C12	67.9	0.1	31.8	0.2	1	C12 - CD126	CD126	M5	Ms IgG 1,k
Lyoplate_002	D1	66.5	0.1	33.4	0	1	D1 - CD127	CD127	hIL-7R-M21	Ms IgG 1,k
Lyoplate_002	D2	67.9	0.1	31.9	0.1	1	D2 - CD128b	CD128b	6C6	Ms IgG 1,λ
Lyoplate_002	D3	57.3	11	15.9	15.9	2	D3 - CD130	CD130	AM64	Ms IgG 1,k
Lyoplate_002	D4	67.4	0.1	32.4	0.1	1	D4 - CD134	CD134	ACT35	Ms IgG 1,k
Lyoplate_002	D5	67.1	0	32.8	0.1	1	D5 - CD135	CD135	4G8	Ms IgG 1,k
Lyoplate_002	D6	67.8	0.1	31.9	0.2	1	D6 - CD137	CD137	4B4-1	Ms IgG 1,k
Lyoplate_002	D7	66.9	0.3	27.3	5.4	3	D7 - CD137L	CD137Ligand	C65-485	Ms IgG 1,k
Lyoplate_002	D8	66	0.8	29.3	3.9	3	D8 - CD138	CD138	Mi15	Ms IgG 1,k
Lyoplate_002	D9	23.9	44.1	13.8	18.2	2	D9 - CD140a	CD140a	alpha R1	Ms IgG 2a,k
Lyoplate_002	D10	66.6	1.7	11.9	19.8	3	D10 - CD140b	CD140b	28D4	Ms IgG 2a,k
Lyoplate_002	D11	64.9	2.3	24.2	8.6	3	D11 - CD141	CD141	1A4	Ms IgG 1,k
Lyoplate_002	D12	64.1	2.5	18.5	14.9	3	D12 - CD142	CD142	HTF-1	Ms IgG 1,k
Lyoplate_002	E1	66.3	0.1	32.9	0.7	1	E1 - CD144	CD144	55-7H1	Ms IgG 1,k
Lyoplate_002	E2	31.7	35.4	13.9	19.1	2	E2 - CD146	CD146	P1H12	Ms IgG 1,k
Lyoplate_002	E3	0.1	69.4	0.1	30.5	2	E3 - CD147	CD147	HIM6	Ms IgG 1,k
Lyoplate_002	E4	67.3	0.1	32.5	0.1	1	E4 - CD150	CD150	A12	Ms IgG 1,k
Lyoplate_002	E5	1.8	65.3	1.7	31.3	2	E5 - CD151	CD151	14A2.H1	Ms IgG 1,k
Lyoplate_002	E6	66.8	0.1	32.9	0.2	1	E6 - CD152	CD152	BNI3	Ms IgG 2a,k
Lyoplate_002	E7	67.6	0.2	32.1	0.2	1	E7 - CD153	CD153	D2-1173	Ms IgG 1,k
Lyoplate_002	E8	66.7	0.1	29.8	3.4	3	E8 - CD154	CD154	TRAP1	Ms IgG 1,k
Lyoplate_002	E9	68.5	0.1	31.3	0.1	1	E9 - CD158a	CD158a	HP-3E4	Ms IgM,k
Lyoplate_002	E10	67.7	0.1	32	0.2	1	E10 - CD158b	CD158b	CH-L	Ms IgG 2b,k
Lyoplate_002	E11	67	0.1	32.9	0.1	1	E11 - CD161	CD161	DX12	Ms IgG 1,k
Lyoplate_002	E12	64.5	0	35.2	0.2	1	E12 - CD162	CD162	KPL-1	Ms IgG 1,k
Lyoplate_002	F1	65.4	0	34.6	0	1	F1 - CD163	CD163	GHI/61	Ms IgG 1,k
Lyoplate_002	F2	39.8	26.8	6.2	27.1	2	F2 - CD164	CD164	N6B6	Ms IgG 2a,k
Lyoplate_002	F3	2.9	63.6	5.5	28	2	F3 - CD165	CD165	SN2	Ms IgG 1,k
Lyoplate_002	F4	9.2	57.8	7.6	25.4	2	F4 - CD166	CD166	3A6	Ms IgG 1,k
Lyoplate_002	F5	66.4	0.2	26.4	7	3	F5 - CD171	CD171	5G3	Ms IgG 2a
Lyoplate_002	F6	45.4	22	21.5	11.1	2	F6 - CD172b	CD172b	B4B6	Ms IgG 1,k
Lyoplate_002	F7	66.8	0.1	31.8	1.3	1	F7 - CD177	CD177	MEM-166	Ms IgG 1,k
Lyoplate_002	F8	67.5	0	32.4	0.1	1	F8 - CD178	CD178	NOK-1	Ms IgG 1
Lyoplate_002	F9	67.6	0.2	32	0.2	1	F9 - CD180	CD180	G28-8	Ms IgG 1,k
Lyoplate_002	F10	67	0.1	29.9	2.9	3	F10 - CD181	CD181	5A12	Ms IgG 2b,k
Lyoplate_002	F11	67.7	0.2	31.7	0.4	1	F11 - CD183	CD183	1C6/CXCR3	Ms IgG 1,k
Lyoplate_002	F12	66.6	0.8	30.5	2.1	3	F12 - CD184	CD184	12G5	Ms IgG 2a,k
Lyoplate_002	G1	64.9	0.9	29.1	5.1	3	G1 - CD193	CD193	5E8	Ms IgG 2b,k
Lyoplate_002	G2	65.9	0.6	28.1	5.3	3	G2 - CD61	CD195	2D7/CCR5	Ms IgG 2a,k
Lyoplate_002	G3	66.2	0.2	29.5	4.1	3	G3 - CD196	CD196	11A9	Ms IgG 1,k
Lyoplate_002	G4	66.8	0.1	31.1	1.9	1	G4 - CD197	CD197	2H4	Ms IgM,k
Lyoplate_002	G5	65.8	1.1	23.1	10	3	G5 - CD200	CD200	MRC OX-104	Ms IgG 1,k
Lyoplate_002	G6	67	0.1	32.6	0.3	1	G6 - CD205	CD205	MG38	Ms IgG 2b,k
Lyoplate_002	G7	67	0.1	32.6	0.2	1	G7 - CD206	CD206	19.2	Ms IgG 1,k
Lyoplate_002	G8	71.1	0.6	22.9	5.4	3	G8 - CD209	CD209	DCN46	Ms IgG 2b,k
Lyoplate_002	G9	35.9	32.5	25.2	6.4	2	G9 - CD220	CD220	3B6/IR	Ms IgG 1,k
Lyoplate_002	G10	7.3	60	3.3	29.4	2	G10 - CD221	CD221	3B7	Ms IgG 1,k
Lyoplate_002	G11	67.7	0.1	32.1	0.1	1	G11 - CD226	CD226	DX11	Ms IgG 1,k
Lyoplate_002	G12	44.6	21.7	19.3	14.4	2	G12 - CD227	CD227	HMPV	Ms IgG 1,k
Lyoplate_002	H1	66.5	0	33.4	0.1	1	H1 - CD229	CD229	HLy9.1.25	Ms IgG 1,k
Lyoplate_002	H2	64.9	2.2	30.6	2.3	3	H2 - CD231	CD231	M3-3D9 (SN1a)	Ms IgG 1,k
Lyoplate_002	H3	65.9	1.3	32	0.9	1	H3 - CD235a	CD235a	GA-R2 (HIR2)	Ms IgG 2b,k
Lyoplate_002	H4	66	0.3	32.2	1.6	1	H4 - CD243 (p-glycoProtein)	CD243	17F9	Ms IgG 2b,k
Lyoplate_002	H5	66.1	1	32.6	0.3	1	H5 - CD244	CD244	2-69	Ms IgG 2a,k
Lyoplate_002	H6	67.6	0.1	32.2	0.1	1	H6 - CD255 (Tweak)	CD255	CARL-1	Ms IgG 3
Lyoplate_002	H7	68.2	0.1	31.7	0	1	H7 - CD268	CD268	11C1	Ms IgG 1,k
Lyoplate_002	H8	18.3	49	23.4	9.3	2	H8 - CD271	CD271	C40-1457	Ms IgG 1,k
Lyoplate_002	H9	67.1	0.6	31.6	0.7	1	H9 - CD273	CD273	MIH18	Ms IgG 1,k
Lyoplate_002	H10	67.8	0	31.9	0.3	1	H10 - CD274	CD274	MIH1	Ms IgG 1,k
Lyoplate_002	H11	67.1	0.2	31.5	1.2	1	H11 - CD275 (B7-H2)	CD275	2D3/B7-H2	Ms IgG 2b,k
Lyoplate_002	H12	67.2	0	32.8	0.1	1	H12 - CD278	CD278	DX29	Ms IgG 1
Lyoplate_003	A1	63.5	0.1	36.3	0.1	-	A1 - Buffer	-
Lyoplate_003	A2	65.2	0.1	34.5	0.2	1	A2 - CD279	CD279	MIH4	Ms IgG 1,k
Lyoplate_003	A3	65.1	0.1	34.7	0.1	1	A3 - CD282	CD282	11G7	Ms IgG 1,k
Lyoplate_003	A4	65.4	0.1	34.5	0	1	A4 - CD305(LAIR-1)	CD305	DX26	Ms IgG 1,k
Lyoplate_003	A5	62.1	0.8	32.4	4.7	3	A5- CD309	CD309	89106	Ms IgG 1,k
Lyoplate_003	A6	64.4	0.1	35.4	0	1	A6 - CD314(NKG2D)	CD314	1D11	Ms IgG 1,k
Lyoplate_003	A7	1.1	63.5	0.3	35.1	2	A7 - CD321(F11 Rcptr)	CD321	M.AB.F11	Ms IgG 1,k
Lyoplate_003	A8	62.3	1.3	35.5	0.9	1	A8 - CDw327	CDw327	E20-1232	Ms IgG 1,k
Lyoplate_003	A9	66.2	0.1	33.6	0.1	1	A9 - CDw328	CDw328	F023-420	Ms IgG 1,k
Lyoplate_003	A10	68.2	0.1	31.4	0.3	1	A10 - CDw329	CDw329	E10-286	Ms IgG 1,k
Lyoplate_003	A11	68.9	0	30.8	0.2	1	A11 - CD335(NKP46)	CD335	9E2/NKp46	Ms IgG 1,k
Lyoplate_003	A12	70.1	0.1	29.7	0.1	1	A12 - CD336	CD336	P44-8.1	Ms IgG 1,k
Lyoplate_003	B1	63.5	0.1	36.2	0.2	1	B1 - CD337	CD337	P30-15	Ms IgG 1,k
Lyoplate_003	B2	65.2	0.2	34.4	0.2	1	B2 - CD338(ABCG2)	CD338	5D3	Ms IgG 2b,k
Lyoplate_003	B3	0.5	65.5	1	33	2	B3 - CD340(Her2)	CD340	Neu24.7	Ms IgG 1
Lyoplate_003	B4	64.7	0.4	34.7	0.3	1	B4 - abTCR	αβTCR	T10B9.1A-31	Ms IgM,k
Lyoplate_003	B5	63	1.4	23.8	11.8	3	B5 - B2-uGlob	β2microblobulin	TU99	Ms IgM,k
Lyoplate_003	B6	64.1	0.1	35.5	0.3	1	B6 - BLTR-1	BLTR-1	203/14F11	Ms IgG 1,k
Lyoplate_003	B7	62.8	0.1	37.1	0.1	1	B7 - CLIP	CLIP	CerCLIP	Ms IgG 1,k
Lyoplate_003	B8	64.1	0.1	35.2	0.5	1	B8 - CMRF-44	CMRF-44	CMRF44	Ms IgM,k
Lyoplate_003	B9	68.7	0.1	31.1	0.1	1	B9 - CMRF-56	CMRF-56	CMRF56	Ms IgG 1,k
Lyoplate_003	B10	68.4	0.1	22.7	8.8	3	B10 - EGF-r	EGF-R	EGFR1	Ms IgG 2b,k
Lyoplate_003	B11	69	0.1	30.9	0.1	1	B11 - Fmlp-r	fMLP-R	5F1	Ms IgG 1,k
Lyoplate_003	B12	66.8	0.1	33.1	0.1	1	B12 - gd TCR	γδTCR	B1	Ms IgG 1,k
Lyoplate_003	C1	62.9	1.2	34.1	1.9	1	C1 - Hem. Prog. Cell	HPC	BB9	Ms IgG 1
Lyoplate_003	C2	50.7	15.3	15.1	19	2	C2 - HLA-A,B,C	HLA-A,B,C	G46-2.6	Ms IgG 1,k
Lyoplate_003	C3	61	5.2	18.7	15.1	2	C3 - HLA-A2	HLA-A2	BB7.2	Ms IgG 2b,k
Lyoplate_003	C4	38.6	26.3	27.8	7.3	2	C4 - HLA-DQ	HLA-DQ	TU169	Ms IgG 2a,k
Lyoplate_003	C5	63.7	0.1	34.4	1.7	1	C5 - HLA-DR	HLA-DR	G46-6 (L243)	Ms IgG 2a,k
Lyoplate_003	C6	65	0.1	34.8	0.2	1	C6 - HLA-DR,DP,DO	HLA-DR,CP,DQ	TU39	Ms IgG 2a,k
Lyoplate_003	C7	62.7	0.1	37	0.2	1	C7 - Invariant NKT	Invanant NKT	6B11	Ms IgG 1,k
Lyoplate_003	C8	62.1	1.3	35.1	1.5	1	C8 - Disialoganglioside GD2	Disialogangloossid GD2	14.G2a	Ms IgG 2a
Lyoplate_003	C9	67.5	0.1	32.3	0.1	1	C9 - MIC A/B	MIC A/B	6D4	Ms IgG 2a
Lyoplate_003	C10	69.4	0.1	30.5	0.1	1	C10 - NKB1	NKB1	M.AB.F11	Ms IgG 1,k
Lyoplate_003	C11	68.2	0.3	29	2.5	3	C11 - SSEA-1	SSEA-1	MC480	Ms IgM,k
Lyoplate_003	C12	29.8	36.6	16.4	17.2	2	C12 - SSEA-4	SSEA-4	MC813-70	Ms IgG 3
Lyoplate_003	D1	60.9	0.6	30.1	8.4	3	D1 - TRA-1-60	TRA-1-60	TRA-1-60	Ms IgM
Lyoplate_003	D2	65.2	0.6	27.9	6.4	3	D2 - TRA-1-81	TRA-1-81	TRA-1-81	Ms IgM,k
Lyoplate_003	D3	66.4	0.1	33.2	0.3	1	D3 - Vb 23	Vβ23	AHUT7	Ms IgG 1,k
Lyoplate_003	D4	65.1	0.1	34.6	0.2	1	D4 - Vb 8	Vβ8	JR2	Ms IgG 2b,k
Lyoplate_003	E1	62.7	0.2	35.4	1.8	-	E1 - mIgM	mIgM	G155-228	Ms IgM
Lyoplate_003	E2	66.1	0.1	33.7	0.1	-	E2 - mIgG1	mIgG1	MOPC-21	Ms IgG 1
Lyoplate_003	E3	65.5	0.2	34.1	0.3	-	E3 - mIgG2a	mIgG2a	G155-178	Ms IgG 2a
Lyoplate_003	E4	65.5	0.1	34.2	0.3	-	E4 - mIgG2b	mIgG2b	27-35	Ms IgG 2b
Lyoplate_003	E5	62.7	0.1	37	0.1	-	E5 - mIgG3	mIgG3	J606	Ms IgG 3
Lyoplate_003	F1	29.2	32.5	21.5	16.8	2	F1 - CD49f	CD49f	GoH3	Rat IgG 2a,k
Lyoplate_003	F2	65.8	0.1	33.4	0.8	1	F2 - CD104	CD104	439-9B	Rat IgG 2b,k
Lyoplate_003	F3	64.7	0.1	35.2	0	1	F3 - CD120b	CD120b	hTNFR-M1	Rat IgG 2b,k
Lyoplate_003	F4	65.5	0.1	34.4	0.1	1	F4 - CD132	CD132	TUGh4	Rat IgG 2b,k
Lyoplate_003	F5	59.9	0.6	28.2	11.3	3	F5 - CD201	CD201	RCR-252	Rat IgG 1,k
Lyoplate_003	F6	64.7	0	35.2	0.1	1	F6 - CD210	CD210	3F9	Rat IgG 2a,k
Lyoplate_003	F7	61	0.1	38.9	0.1	1	F7 - CD212	CD212	2B6/12beta 2	Rat IgG 2a,k
Lyoplate_003	F8	60.9	0	39	0.1	1	F8 - CD267	CD267	1A1-K21-M22	Rat IgG 2a,k
Lyoplate_003	F9	66.8	0.1	33	0.1	1	F9 - CD294	CD294	BM16	Rat IgG 2a,k
Lyoplate_003	F10	68.2	0.3	31	0.6	1	F10 - CD326	CD326	EBA-1	Rat IgG 2a,k
Lyoplate_003	F11	68.2	0	31.5	0.3	1	F11 - Cutaneous Lymph. Antigen	CLA	HECA-452	Rat IgM,k
Lyoplate_003	F12	68.1	0	31.8	0.1	1	F12 - INT B7	Integrin β7	FIB504	Rat IgG 2a,k
Lyoplate_003	G1	63	0.6	30.7	5.7	3	G1 - SSEA-3	SSEA-3	MC631	Rat IgM
Lyoplate_003	H1	62.1	0.1	37.8	0	-	H1 - rIgM	rIgM	R4-22	Rat IgM
Lyoplate_003	H2	66.8	0	33.1	0	-	H2 - rIgG1	rIgG1	R3-34	Rat IgG 1
Lyoplate_003	H3	66.9	0	33	0.1	-	H3 - rIgG2a	rIgG2a	R35-95	Rat IgG 2a
Lyoplate_003	H4	66.3	0.1	33.5	0.1	-	H4 - rIgG2b	rIgG2b	A95-1	Rat IgG 2b
